# Supplementary material for: Rab44 Deficiency Induces Impaired Immune Responses to Nickel Allergy
Source: Int J Mol Sci. 2023 Jan 4;24(2):994. doi: 10.3390/ijms24020994 (PMC9866195; doi:10.3390/ijms24020994)
Supplement: Supplementary file 1 [file ijms-24-00994-s001.zip]

Archive with 1 entries (1 files):
- ijms-2110040-supplementary.pdf
